# Supplementary material for: Phytochemical Characterisation of Naranjilla (Solanum quitoense Lam.) Segregants from Interspecific Crosses Within Section Lasiocarpa
Source: Molecules. 2026 Jun 24;31(13):2217. doi: 10.3390/molecules31132217 (PMC13362583; doi:10.3390/molecules31132217)
Supplement: Supplementary file 1 [file molecules-31-02217-s001.zip]

Archive with 1 entries (1 files):
- molecules-4346399-supplementary.pdf
